# Supplementary material for: Real-World Retrospective Study of Clinical and Economic Outcomes Among Patients with Locally Advanced or Metastatic Urothelial Carcinoma Treated with First-Line Systemic Anti-Cancer Therapies in the United States: Results from the IMPACT UC-III Study
Source: Curr Oncol. 2025 Jul 2;32(7):384. doi: 10.3390/curroncol32070384 (PMC12293318; doi:10.3390/curroncol32070384)
Supplement: Supplementary file 1 [file curroncol-32-00384-s001.zip]

Archive with 1 entries (1 files):
- curroncol-3597079-supplementary.pdf
